# Supplementary material for: HIV-Related Knowledge and Practices among Asian and African Migrants Living in Australia: Results from a Cross-Sectional Survey and Qualitative Study
Source: Int J Environ Res Public Health. 2023 Feb 28;20(5):4347. doi: 10.3390/ijerph20054347 (PMC10002009; doi:10.3390/ijerph20054347)
Supplement: Supplementary file 1 [file ijerph-20-04347-s001.zip]

Archive with 2 entries (2 files):
- HIV paper - Supplementary File S1.pdf
- ijerph-2236932-supplementary.pdf
